# Supplementary material for: A Novel Late-Stage Autophagy Inhibitor That Efficiently Targets Lysosomes Inducing Potent Cytotoxic and Sensitizing Effects in Lung Cancer
Source: Cancers (Basel). 2022 Jul 12;14(14):3387. doi: 10.3390/cancers14143387 (PMC9324127; doi:10.3390/cancers14143387)
Supplement: Supplementary file 1 [file cancers-14-03387-s001.zip]

Archive with 1 entries (1 files):
- cancers-1761372-supplementary.pdf
